# Supplementary material for: Knockdown of the C. elegans Kinome identifies Kinases required for normal protein Homeostasis, Mitochondrial network structure, and Sarcomere structure in muscle
Source: Cell Commun Signal. 2013 Sep 23;11:71. doi: 10.1186/1478-811X-11-71 (PMC3849176; doi:10.1186/1478-811X-11-71)
Supplement: Additional file 1 — The following additional data are available with the online version of the paper. A comprehensive list of genes screened, clones used, and results. Sheet “All genes screened” provides information and results for 397 genes screened including the bacterial clone used in this study, subcellular defects observed as indicated by colour coding (see legend at bottom) and developmental phenotypes observed, known human orthologues along with data on expression in human muscle. Sheet “no clones available” displays all genes for which an existing bacterial clone in the C. elegans RNAi library/Ahringer and C. elegans ORF-RNAi library/Vidal libraries was not available or for which sequencing suggests it may contain an incorrect target sequence. [file 1478-811X-11-71-S1.xlsx]

## Sheet: Genes screened
Kinases screened
					Subcellular phenotype				Developmental phenotypes						Orthologues		Tissue Expression¹
Genetic loci¹	Sequence name¹·²	RNAi bacteria clone	Kinase Group¹·²	Description¹	Cytosolic proteostasis (PD55)	Mitochondria (CB5600)	Sarcomere (PJ727)	Develop phenotype	observed in PD55 in this study	observed in CB5600 in this study	observed in PJ727 in this study	observed by others in response to RNAi	known mutant phenotype	Other phenotype observed with different RNAi clone, delivery method or mutant background?	human ortholog	expressed in human skeletal muscle/antibody available?	muscle¹	neurons¹
aak-1	PAR2.3	III-4P01	CAMK	AMP-activated kinase								wt	organism starvation response variant	yes	AMPK	no
aak-2	T01C8.1	X-7D05	CAMK	AMP-activated kinase				Y			no F2 progeny	life span	wt response variant		AMPK2A	no		yes
abl-1	M79.1	X-5K23	TK	Isoform IB of Tyrosine-protein kinase ABL1								wt	response variant		ABL1	yes	yes	yes
air-2	B0207.4	10018 F9	Other	Aurora/Ipl1-related serine/threonine protein kinase				Y	Emb	Emb	Emb	Emb	wt		AURKA	yes
akt-2	F28H6.1	10014 D4	ACG	Serine/threonine protein kinase								wt	fat content increased, germ cell hypersensitive ionizing radiation, hypersensitivity to mutagen	yes	AKT3	yes
atl-1	T06E4.3	V-6B02	Atypical	PI-3 kinase family								wt	Ste, Let, Emb
atm-1	Y48G1BL.2	I-7D20	Atypical	Protein kinase ATM/Tel1								wt	response variant
bet-1	Y119C1B.8	11023 D10	Atypical					Y	Egl	Egl	Egl	Lva, sick, Emb	wt				yes
cdk-2	K03E5.3	I-1D09	GMGC	Protein kinase PCTAIRE				Y	Dpy, Rol, Unc		Ste (F2)	Emb, Bmd, Rol	Ste, Let		CDK3	yes
cdk-4	F18H3.5	X-6I14	GMGC	Cyclin-dependent serine/threonine protein kinase								wt	lethal, sterile	yes	CDK6	yes		yes
cdk-7	Y39G10AL.3	10018 B11	GMGC	Transcription factor				Y		sick, small, Dpy	sick, small, Dpy	Emb			CDK7	Yes
cdk-8	F39H11.3	I-4E16	GMGC	Cyclin C-dependent kinase								Ste	Dpy, short, Muv, reduced brood size		CDK8	unknown
cdtl-7	B0285.1	III-2K21	GMGC	Cdc2-related protein kinase				Y		no F2, Let	no F2, Let	Ste, Unc, Gro, Emb, Dpy, Bmd	Ste, Let		CDK12	yes		yes
chk-1‡	Y39H10A.7	V-13G06	CAMK	Checkpoint kinase CHK1				Y	no F1, Gro, Emb	Gro, Emb	no F1, Gro, Emb	Ste, Emb, Lvl	Ste, Let, Lvl, Unc		CHK1	no
coq-8	C35D10.4	III-2B21	Atypical	COenzyme Q biosynthesis				Y	Gro	Gro		wt	wt	lifespan, Gro, Ste, Coq mito variant	ABC1	unknown	yes	yes
csnk-1	Y106G6E.6	I-5K03	CK1	Casein kinase				Y	Egl		Pvl, Gro	Emb, reduced brood size, Gro, Dpy	Ste, Let, Lvl
daf-11	B0240.3	V-7N18	RGC	Transmembrane guanylate cyclase								wt	ammonium acetate chemotaxis defective , aqueous positive chemotaxis defective , associative learning variant , butanone chemotaxis defective , carbon dioxide avoidance variant , constitutive larval display , dauer constitutive , extended life span , gene expression level reduced , loss of asymmetry AWC , mRNA levels increased , odorant positive chemotaxis defective , paraquat resistant , photocur…	yes				yes
daf-4	C05D2.1	III-2P04	TKL	Transforming growth factor beta/activin receptor								wt	Ste, Let		ACTR2	no	yes	yes
ddr-1	C25F6.4	X-3G05	TK-RTK	Discoidin Domain Receptor								wt	wt		DDR1	yes
ddr-2	F11D5.3	X-2O05	TK-RTK	Discoidin domain receptor DDR1								wt	wt	yes	DDR1	yes		yes
dkf-1	W09C5.5	11023 G1	CAMK	Serine/threonine protein kinase PKC mu/PKD								wt	sensitized	yes	PKCM	yes	yes
dkf-2	T25E12.4	V-11O03	CAMK	Protein kinase D								wt	wt	yes	EPK2	yes
dlk-1	F33E2.2	I-6I22	TKL	Dual-Leucine zipper Kinase								wt	colchicine resistant, protein expression increased	yes	DLK	yes		yes
dyf-18	H01G02.2	IV-6E02	GMGC	Transcription factor								wt	amphid phasmid morphology variant, cilia morphology variant, osmotic avoidance defective, protein subcellular localization variant					yes
egl-15	F58A3.2	X-5E24	TK-RTK	Growth factor receptor tyrosine kinases								Egl	wt		FGFR2	yes
egl-4	F55A8.2	11042 C10	ACG	cGMP-dependent protein kinase								Unc	wt		PRGK2	yes	yes	yes
frk-1	T04B2.2	IV-5A14	TK	Protein tyrosine kinase								Emb	wt		FER	yes	yes
gck-4	C04A11.3	X-6M22	STE	STE20-like Serine/threonine-protein kinase (Germinal centre kinase)				Y	sick, Unc, Egl		Unc, Bmd, Pvl	Unc	wt		SLK	yes
gcy-11	C30G4.3	11082 C12	RGC	Receptor guanylate cyclase				Y	small			wt
gcy-12	F08B1.2	II-4G08	RGC	Guanylyl cyclase								wt			GUCY2F	yes		yes
gcy-13	F23H12.6	V-8C20	RGC	Guanylate cyclase								wt						yes
gcy-14	ZC412.2	11068 C4	RGC	Transmembrane guanylyl cyclase								wt	lithium chemotaxis defective, sodium chemotaxis defective	yes				yes
gcy-18	ZK896.8	IV-6H04	RGC	Receptor-type guanylyl cyclase								wt	wt	yes				yes
gcy-22	T03D8.5	V-13A04	RGC	Guanylate cyclase								wt	response variant					yes
gcy-27	C06A12.4	IV-8G22	RGC	Guanylyl cyclase								Egl						yes
gcy-3	R134.1	II-6F02	RGC	Natriuretic peptide receptor								wt						yes
gcy-7	F52E1.4	V-6C05	RGC	Natriuretic peptide receptor								wt	wt					yes
grk-1	F19C6.1	X-4N08	ACG	G protein-coupled receptor kinase				Y	Unc, Par	Rup	Egl, Unc	wt			GRK6	yes
grk-2	W02B3.2	III-1O01	ACG	G protein-coupled receptor kinase				Y		Rup		wt	aqueous negative chemotaxis variant, bitter tastant response variant, copper response variant, diacetyl chemotaxis defective, isoamyl alcohol chemotaxis defective, octanol chemotaxis defective, osmotic avoidance defective, pyrazine chemotaxis defective, quinine chemotaxis defective		BARK1	unknown		yes
gsk-3*†‡	Y18D10A.5	I-6D13	GMGC	Glycogen synthase kinase-3				Y	no F2, Gro, Emb (F2), Unc	no F2, Gro, Emb,Ste (F2)	no F2, Gro, Unc, Emb (F2)	Emb	Ste, Let, Lvl, Unc		GSK3β	no
hpk-1	F20B6.8	X-2F21	GMGC	Dual-specificity protein kinase DYRK1A								short life span	wt		HIPK1/PKY	yes	yes	yes
ire-1	C41C4.4	II-6A03	Other	Inositol-requiring 1 protein kinase								wt	Ste, Let		IRE1	yes	yes	yes
jkk-1	F35C8.3	10019 B10	STE	MAPK MKK7/JNKK2								wt	locomotion variant	yes	MAP2K4	yes		yes
jnk-1	B0478.1	10020 H2	GMGC	Jun-N-terminal kinase (JNK)								wt	aldicarb hypersensitive, pathogen resistance increased	yes	JNK3	no		yes
kin-1	ZK909.2	I-7K20	ACG	cAMP-dependent protein kinase catalytic subunit				Y	Unc, Egl, Clr	coiler		wt	wt	Egl, Lva, Rup	PKACa	yes		yes
kin-14	F22D6.1	I-3O18	TK	Protein tyrosine kinase				Y	small, thin			wt	wt	small	FER	yes
kin-15	M176.6	II-6B08	TK-RTK	Fibroblast/platelet-derived growth factor receptor and related receptor tyrosine kinases								wt		yes			yes	yes
kin-16	M176.7	10154 A11	TK-RTK	Growth factor receptor tyrosine kinases								wt
kin-21	W08D2.8	IV-5I01	TK	Protein tyrosine kinase								wt	wt	yes
kin-23	W04G5.6	I-5H20	TK-RTK	Tyrosine kinase								wt	wt	yes
kin-26	T06C10.6	IV-4A19	TK	Protein tyrosine kinase								wt
kin-3‡	B0205.7	10002 F11	Other	Casein kinase II, alpha subunit				Y	no F2, sick, small, Dpy, Emb	sick, small, Dpy	sick, small, Dpy, Emb	Ste	wt		CSNK2A1	yes
kin-30	M01B2.1	V-10A11	TK-RTK	Protein tyrosine kinase								wt		yes
kin-32	C30F8.4	11023 A6	TK-RTK	Focal adhesion tyrosine kinase FAK								wt	wt		FAK	yes	yes	yes
kin-34	R02C2.2	V-1E19	CAMK									wt	Emb		CHK1	no
kin-5	T13H10.1	IV-5M13	TK	Protein tyrosine kinase								wt	wt					yes
let-363	B0261.2	University of Colorado	Atypical	CeTor				Y	Gro, small, low brood size, Ste	Gro, low brood size	Gro, small, low brood size, Ste	Gro, Let or Ste?		yes
let-502	C10H11.9	I-2I07	ACG	Rho kinase				Y	Dpy, Bmd, Ste		Bmd, Ste	reduced brood size, Emb, LVl, Gro, Rol, Dpy			ROCK1	yes	yes	yes
lin-2	F17E5.1	X-5N10	CAMK	Ca2+/calmodulin-dependent protein kinase								wt	egg laying defective, multivulva, vulva development variant, vulvaless	yes	CASK	yes		yes
lit-1*	W06F12.1	III-6F20	GMGC	Nemo-like MAPK				Y			no F1	Emb	wt		NLK	yes	yes
mek-2	Y54E10BL.6	I-7L14	STE	Mitogen-activated protein kinase kinase (MAP2K)				Y			short, Pvl	Emb, Ste			MEK2	yes
mes-1	F54F7.5	X-5L23	Other	Maternal Effect Sterile				Y			Pvl	wt	variant	Emb, Lvl, Ste, Gro, reduced brood size, no intestine, variant
mig-15	ZC504.4	X-5G21	STE	Traf2- and Nck, germinal center kinase (GCK) family				Y	Unc		Rup, Bmd	wt	aldicarb hypersensitive, drug response variant, thrashing reduced	Puv, Unc, variant	HGK	no	yes	yes
mom-4	F52F12.3	I-4P02	TKL	Protein tyrosine kinase								wt	Emb, excess pharyngeal cells, maternal effect lethal emb, no Intestine	yes	TAK1	yes
mpk-2	C04G6.1	IV-5E14	GMGC	Mitogen-activated protein kinase				Y	Egl			wt	wt		ERK5	yes
mrck-1	K08B12.5	V-4L05	ACG	Myotonic dystrophy related kinase (MRCK)				Y	Unc, Rup	Unc, Rup	Unc, Dpy	wt	wt	Dpy, Unc, Bmd, Gro	MRCK	unknown
nipi-3	K09A9.1	X-7K15	Other									Ste	Ste, Let		TRIB1	unknown	yes	yes
nipi-4	F40A3.5	11069 E6	TK									wt	Ste, Let
odr-1	R01E6.1	X-6I16	RGC	Natriuretic peptide receptor								wt	ammonium acetate chemotaxis defective, benzaldehyde chemotaxis defective, butanone chemotaxis defective, cAMP chemotaxis defective, isoamyl alcohol chemotaxis defective, loss of asymmetry AWC, odorant positive chemotaxis defective, photocurrent defective, sodium acetate chemotaxis defective	yes
old-1	C08H9.5	II-7C15	TK-RTK	Receptor protein tyrosine kinase								wt	wt	yes			yes	yes
pat-4*†	C29F9.7	III-1C19	TKL	Integrin-linked kinase				Y	Unc	Ste	Lva, Ste, Unc, Bmd	Par, Emb, Ste, Unc, Lva	Pat		ILK	yes	yes	yes
pct-1	C07G1.3	IV-4K13	GMGC	Protein kinase PCTAIRE								wt	wt		PCTAIREC	no		yes
pek-1	F46C3.1	X-5B11	Other	eIF-2alpha kinase PEK/EIF2AK3								wt	short, brood size variant		PERK	yes
pink-1	EEED8.9	II-4K04	Other	BRPK/PTEN-induced protein kinase								wt	wt	yes	PINK1	yes		yes
pkc-3	F09E5.1	II-4G10	ACG	Protein kinase C				Y	no F2, Unc, Rup, Ste, Emb	no F2, Unc, Rup	Ste, Rup	Emb, Muv, Bmd, Pvl			PKCI	yes
pkg-2	C09G4.2	IV-4I06	ACG	cGMP-dependent protein kinase								wt	wt	yes	PRKG1	yes
pkn-1	F46F6.2	X-5G11	ACG	Protein Kinase N (PKN) homolog								wt	wt		PRK2	unknown		yes
plk-1*‡	C14B9.4	III-4E08	Other	Polo-like serine/threonine protein kinase				Y	no F1, Emb	no F1, Emb	no F1, Emb	Emb, Pvl, Let, Lvl, Ste	Ste, Let		PLK1	unknown
plk-2	Y71F9B.7	11022 A2	Other	Polo-like serine/threonine protein kinase								reduced brood size	Emb		PLK1	no
plk-3	F55G1.8	IV-3B20	Other	Polo-like serine/threonine protein kinase								wt			PLK1	no
pmk-1	B0218.3	10003 A2	GMGC	MAPK				Y	Dpy, Egl, Unc, Sick, Small			Esp, unclassified	Ste, Let		MAPK14/p38	yes
riok-1	M01B12.5	11021 F7	Atypical	RIO kinase				Y	Sick		Sick	Sck,Lva, Sma,Gro	Ste, Let		RIOK1	unknown
rskn-2	C54G4.1	I-3N24	ACG	Ribosomal protein S6 kinase				Y	Unc	Unc		wt	Ste, Let	Emb, Lva, aldicarb resistant	MSK1	yes	yes	yes
sgk-1	W10G6.2	11081 E2	ACG	Serum- and Glucocorticoid- inducible Kinase				Y	small	small	small	Egl, Emb	dev delay		SGK1	yes		yes
sma-6	C32D5.2	10021 H9	TKL	Activin A type IB receptor				Y	Gro?, Small	small	small, Gro?	wt	Dpy, cuticle fragile, levamisole hypersensitive, male tail morphology variant, mRNA levels increased, nicotine hypersensitive, small, reduced broodsize, rays fused	Dpy, small, organism development variant	ALK3	yes
spk-1	B0464.5	10015 B5	GMGC	SR Protein Kinase				Y	sick, small, Dpy	sick, small, Dpy	sick, small, Dpy	Emb	Ste		MSSK1	yes	yes	yes
tag-172	E02H4.3	X-6N05	GMGC	LAMMER dual specificity kinases								wt	Ste, Let		CLK2	unknown	yes
tlk-1*‡	C07A9.3	III-5M13	Other	Tousled kinase				Y	no F1, Emb	no F1, Emb	no F2, Gro	Emb	Ste, Let		TLK2/PKUβ	unknown	yes
trr-1	C47D12.1	II-7N20	Atypical	Histone acetyltransferase SAGA				Y	Bmd, Sck, Gro		Sck, Pvl	Unc, Sck, Rup	Ste, Let
unc-22	ZK617.1	IV-6K06	CAMK	Twitchin				Y	Unc	Unc	Unc	Unc	wt		titin TTN	yes
unc-43	K11E8.1	IV-5B01	CAMK	Ca2+/calmodulin-dependent protein kinase								wt	Ste		CAMK2B	yes		yes
unc-60‡	C38C3.5	11003 H4	Atypical	Actin depolymerizing factor				Y	no F2, Unc, Ste, Let, Gro	no F2, Unc, Ste (F2), Let, Gro	no F2, Unc, Ste (F2), Let	Let	Unc				yes
unc-82	B0496.3	IV-3P11	CAMK	SNF1like kinase				Y	Unc, Egl, Dpy	Unc, Egl, Dpy	Unc, Egl, Dpy	wt	antibody subcellular localization variant, body wall muscle thick filament variant, body wall muscle thin filament variant, M line variant, muscle cell morphology variant, sperm pseudopod variant		NUAK1	yes	yes
unc-89	C24G7.5	I-1D10	CAMK	Guanine nucleotide exchange factor GNEF				Y	Unc	Unc	Unc	Unc	wt		GNEF, MLCK	yes	yes
ver-3	F59F3.1	X-5E14	TK-RTK	Growth factor receptor tyrosine kinases								wt	wt		VEGFR	no	yes	yes
ver-4	F59F3.5	X-5E20	TK-RTK	VEGF Receptor family								sluggish			FLT1	yes
vrk-1†	F28B12.3	10014 F10	CK1	Casein kinase				Y	no F2, low broodsize, F1 adults Ste	no F2, low brood size, Ste	no F2, Ste	Emb			VRK1	no		yes
wee-1.3	Y53C12A.1	II-6N16	Other	Cyclin-dependent kinase WEE1				Y	Ste		Ste	Emb, Ste, Lva	Ste, Let, Lvl		PKMYT1	unknown		yes
wts-1	T20F10.1	I-5K13	ACG	Warts/lats-like serine threonine kinase				Y	skinny		Dpy	Emb	Ste, Let		LATS1	yes	yes
	B0218.5†	IV-4K01	CK1	Casein kinase				Y		no F2		wt	wt	yes
	C04H5.4a	IV-5G10	RGC									wt
	C05C12.1	IV-6A11	CK1	Casein kinase								wt	wt	yes
	C08F8.6	IV-5P04	CK1	Casein kinase								wt	wt
	C08H9.8	II-7C21	TK-RTK									wt
	C18H7.4	IV-1O17	TK					Y	Egl		small, Egl	wt	wt
	C24G6.2	V-4C14	TK-RTK	Fibroblast/platelet-derived growth factor receptor and related receptor tyrosine kinases				Y	small, Gro	small, Gro	small, Gro	wt	wt
	C25H3.1	11033 F10	CK1										wt				yes
	C28A5.6	III-2A16	Other									wt	wt
	C29H12.5	II-4H09	Other					Y			Egl	Egl
	C38C3.4	V-1P09	CK1	Casein kinase								wt
	C39H7.1	IV-2L22	CK1	Casein kinase								wt	wt	yes
	C44C10.7	X-5H23	Other	Casein kinase								wt	wt
	C55C3.4	IV-2P08	TK	Protein tyrosine kinase								wt	wt
	D2024.1	IV-3H21	CK1	Casein kinase								wt	wt
	E02H4.6	X-6N11	CK1	Casein kinase								wt	wt
	F09C12.2	II-4O15	GMGC	Mitogen-activated protein kinase								wt	wt		ERK5	yes
	F09G2.1	V-5K23	TK-RTK	Fibroblast/platelet-derived growth factor receptor and related receptor tyrosine kinases								wt	wt
	F11E6.8	IV-8I16	TK-RTK	Protein tyrosine kinase								wt			MST1R	yes
	F22F1.2	X-4M13	CK1	Casein kinase								wt	wt
	F22H10.5	X-7B11	Other					Y			Dpy	wt
	F36H12.9	IV-2B14	CK1	Casein kinase								wt	wt
	F38E9.5	X-7M08	Atypical	Protein tyrosine kinase 9/actin monomer-binding protein								wt					yes	yes
	F39F10.3	11076 E4	CK1	Casein kinase								wt	wt
	F52C12.2	IV-1J01	Other					Y	Egl		Egl	wt		fat content increased
	F57B9.8	III-3N01	TK	Protein tyrosine kinase								wt	Ste, Let	yes
	F59A6.4	II-4M07	CK1	Casein kinase								Gro	wt
	K04C1.5	X-6L21	CK1	Casein kinase				Y			Dpy	Emb	wt
	K09C6.8	V-1D09	Other									wt		yes
	K11H12.9	IV-1C04	Other	Jun-N-terminal kinase (JNK)								wt	wt
	M03C11.1	11009 G2	ACG	Ribosomal S6 kinase, related proteins								wt	wt		STK32A	no		yes
	M176.9	II-6B14	TK									wt		yes
	M7.7	IV-5L02	CK1	Casein kinase								wt	Ste, Let
	R02C2.1	V-1E17	CAMK									wt	wt	yes	TAK1	yes
	R04A9.5	X-1A23	ACG									wt	wt				yes
	R90.1	11071 E8	CK1	Casein kinase								wt		yes
	T01G5.1	11069 D8	TK-RTK	Growth factor receptor tyrosine kinases								wt	wt	yes
	T08D2.7	V-13E12	CAMK	Serine/threonine protein kinase Chk2				Y	Gro	Gro	Gro	wt	wt	Ste, defective variant
	T25B9.4	IV-5N17	TK	Protein tyrosine kinase								wt	wt
	T25B9.5	IV-5N19	TK	Protein tyrosine kinase								wt	Ste, Let
	W01B6.5	IV-5C08	TK	Protein tyrosine kinase								wt
	W06F12.3	III-6F24	CK1	Casein kinase				Y			Egl	wt	wt	organism dev variant
	W07G4.3‡	V-8N17	Other					Y	no F2			wt	Ste, Let
	Y111B2A.1	III-6G08	GMGC	LAMMER dual specificity kinases								wt		yes
	Y32H12A.7	11022 C1	Atypical									wt			ADCK2	yes
	Y38H6C.20	V-13G13	TK									wt	wt	yes
	Y38H8A.3	IV-7K21	CK1	Casein kinase				Y	Gro			wt	wt	Unc
	Y38H8A.4	IV-7K23	CAMK	Serine/threonine protein kinase								wt	wt		TSSK2	unknown
	Y43C5B.2	IV-5B03	TK	Protein tyrosine kinase								wt	wt
	Y50D4B.6	11015 A7	TK-RTK	Growth factor receptor tyrosine kinases								wt	wt
	Y50D7A.3	11006 F1	CAMK	Phosphorylase kinase gamma 2 (PHKG2)								wt	Gro		PHKG2	unknown
	Y53F4B.1	11032 G2	Other	Protein tyrosine kinase								wt	wt
	Y69E1A.3	IV-5F14	TK									wt	Ste, Let
	Y69F12A.1	11006 A6	CK1	Casein kinase								wt	wt
	ZC504.3	X-5G19	GMGC									wt	wt	yes	PITSLRE	yes
	ZC581.9	I-3A22	Other	Protein kinase								wt	wt	yes	SCY1	yes
	ZK177.2	II-4O08	Other	Serine/threonine kinase (haspin family)				Y		small, Dpy	small, Dpy	wt
	ZK354.2	IV-2D08	CK1	Casein kinase				Y	small			wt
	ZK593.9	IV-5F08	TK	Protein tyrosine kinase								wt	wt
	ZK596.2	11048 F11	CK1	Casein kinase								wt
air-1	K07C11.2	V-5J24	Other	Cell cycle/chromosomal stability					no F2, Emb	no F2, Emb	no F2, Emb	Emb	Ste, Let
akt-1	C12D8.10	V-7I17	ACG	PI3K signaling				Y	Unc	Unc	Unc, Egl	wt	developmental delay	dauer, dev delay, extended lifespan, organism development variant
bub-1	R06C7.8	I-3H11	Other	Cell cycle					no F2, Pvl, Ste (F2) Emb (F2)	no F2 Pvl, Ste (F2) Emb (F2)	no F2, Pvl, Ste (F2) Emb (F2)	Emb, Pvl, Rup, Lvl	Ste, Let
cam-1	C01G6.8	II-6L11	TK-RTK	Receptor tyrosine kinase					Unc			Unc, Pvl	wt
cdc-7	C34G6.5	I-2B10	Other	Serine/Threonine protein kinase; Variant cyclin-dependent kinase				Y			Dpy	wt	slow growth	Gro
cdk-1	T05G5.3	III-5O13	GMGC	Cyclin-dependent kinase				Y	no F1, Emb	no F1, Emb	no F1, Emb	Emb, Ste, Unc	wt		CDK1	no
cdk-5	T27E9.3	III-6P01	GMGC	Cyclin dependent kinase								wt	aldicarb resistant
cdk-9	H25P06.2	I-5N09	GMGC	Cell cycle: cyclin dependent kinase				Y	Unc	dpy	Let, Ste/Emb (F2)	Emb	Ste, Let
chk-2	Y60A3A.12	11002-A -6	CAMK	DNA damage checkpoint								wt	wt	yes
ckk-1	C05H8.1	III-2P20	Other	CAMK kinase								wt	chemosensation sensitive
cmk-1	K07A9.2	IV-1H15	CAMK	Calmodulin-dependent protein kinase 1				Y	small			wt	wt
cst-1	F14H12.4	X-2J23	STE	Subfamily of MAP4K kinases								wt	wt
daf-1	F29C4.1	IV-1C09	TKL	TGFb and related receptors								wt	bag of worms, carbon dioxide avoidance variant, constitutive larval display, dauer constitutive, egg laying defective, fat content increased, lipid synthesis increased, pharyngeal pumping reduced, pheromone suppressed pumping defective, protein subcellular localization variant, proximal germ cell proliferation variant, social feeding increased	yes
daf-2	Y55D5A.5	III-7G12	TK-RTK	Insulin receptor				Y	Gro?		Egl	Extended life span	Ste, Let
dapk-1	K12C11.4	I-1O17	CAMK	Death-associated protein kinase								wt
dyf-5	M04C9.5	I-4J21	GMGC	MAP kinase orthologous to human MAK/ICK								wt	ammonium chloride chemotaxis defective, amphid phasmid morphology variant, dauer defective, male mating efficiency reduced, short	yes
efk-1	F42A10.4	III-3A12	Atypical	Elongation factor 2 kinase								wt	wt
gck-2	ZC404.9	V-4P08	STE	Subfamily of MAP4K kinases								wt	wt
gck-3	Y59A8B.23	V-11L10	STE	MAP4 kinase and related								wt	Ste, Let
gcn-2	Y81G3A.3	II-8H21	Other									wt	wt
gcy-1	AH6.1	II-6F06	RGC	Receptor guanylate cyclase								wt	potassium chemotaxis defective
gcy-15	ZC239.7	II-3A11	RGC	Receptor guanylate cyclase								wt	wt
gcy-17	W03F11.2	I-1C10	RGC	Receptor guanylate cyclase								wt
gcy-2	R134.2	II-6F04	RGC	Receptor guanylate cyclase								wt
gcy-20	F21H7.9	V-10H24	RGC	Receptor guanylate cyclase								wt
gcy-21	F22E5.3	II-2N03	RGC	Receptor guanylate cyclase								wt
gcy-23	T26C12.4	IV-1P07	RGC	Receptor guanylate cyclase								wt	heat response variant
gcy-28	T01A4.1b	11022-D -9	RGC	Receptor guanylate cyclase				Y	Unc, Egl?, Gro		Egl?	wt	response variant
gcy-4	ZK970.5	II-7A16	RGC	Receptor guanylate cyclase								wt	iodide and bromide chemotaxis defective
gcy-5	ZK970.6	II-7A18	RGC	Receptor guanylate cyclase								wt	wt
gcy-6	B0024.6	V-7K21	RGC	Receptor guanylate cyclase								wt	response variant
gcy-8	C49H3.1	IV-4C01	RGC	Receptor guanylate cyclase								wt	response variant
gska-3	C36B1.10	I-4G16	GMGC	Glycogen synthase kinase 3 alpha subunit								wt	wt	yes
hil-8	T05E8.2	I-2B07	Other	Histone H1 like, Nuclear kinase; meiosis?								wt		yes
hpo-11	K10D3.5 (H37N21.1)	I-3D01	Other	Human homolog: Nuclear receptor binding protein				Y			Gro	wt		Egl variant, Gro, fat content reduced
ikke-1	R107.4	III-4J06	Other									wt	wt	yes
kgb-1	T07A9.3	IV-1I17	GMGC	Stress-response MAPK								wt	Ste
kgb-2	ZC416.4	IV-1L22	GMGC	Stress-response MAPK								wt	wt	yes
kin-18	T17E9.1	III-3O13	STE	Subfamily of MAP4K kinases				Y	Unc		Gro (F2)	Emb, Ste, Dpy, reduced brood size, Lvl, Bmd	wt
kin-19	C03C10.1	III-2C13	CK1	Cell kinase 1/Casein kinase 1								wt	wt	yes
kin-20	F46F2.2	X-7E11	CK1	Cell kinase 1/Casein kinase 1								wt	wt	yes
kin-24	K07F5.4	IV-5I09	TK									wt
kin-29	F58H12.1	X-2A15	CAMK	Qin induced kinase								wt	reduced brood size, small
kin-33	DC2.7	V-1E15	CAMK	Cell cycle checkpoint kinase 1								wt
kin-4	C10C6.1	IV-6I17	ACG	Microtubule associated serine/ threonine kinase				Y	Unc		Unc	wt	wt	Ste, Emb
kin-9	F08F1.1	X-4E14	TK-RTK									wt	wt	yes
ksr-1	F13B9.5	X-4A12	TKL	Ras-MAPK signaling								wt	bacterially unswollen, constipated, pathogen susceptibility increased
ksr-2	F58D5.4	11021-C -9	TKL	Ras-MAPK signaling				Y	no F2, Ste		Egl, Dpy, Ste	wt		sterile F1, Lvl
lin-18	C16B8.1	X-2B07	TK-RTK									wt	multivulva	yes
mak-2	C44C8.6	IV-1G22	CAMK	MAPK activated protein kinase								wt	wt	yes
mbk-1	T04C10.1	X-6J16	GMGC					Y			no F2	wt	wt	yes
mbk-2	F49E11.1	IV-6N06	GMGC									Emb, dpy	wt
mek-1	K08A8.1	X-3L04	STE	MAP kinase kinase								wt	cell stress response variant, metal response variant, protein phosphorylation reduced	yes
mkk-4	F42G10.2	X-4N20	STE	MAP kinase kinase								wt	colchicine resistant, protein expression increased	yes
mnk-1	R166.5	II-7I24	CAMK	MAPK activated protein kinase								wt	wt
mpk-1	F43C1.2	III-2I01	GMGC	Growth factor response MAPK				Y			no F2, Gro	Ste, Emb	wt
mtk-1	B0414.7	I-2N09	STE	MAP kinase kinase kinase								Let	wt
nekl-1	Y39G10AR.3	I-7J03	Other	Cell cycle (NIMA-related kinase)								wt	wt
nekl-2	ZC581.1	I-3A08	Other	Cell cycle (NIMA-related kinase)				Y	Lvl, Unc	Lvl, Dpy	Lvl	Lvl, Rol, Ste, Unc	Ste, Let
nekl-3	F19H6.1	X-5L22	Other	Cell cycle (NIMA-related kinase)								wt	wt	yes
nsy-1	F59A6.1	II-4M01	STE	MAP kinase kinase kinase								wt	Ste, Let
old-2	ZK938.5	II-7C01	TK	transmembrane protein tyrosine kinase								wt	reduced brood size
pak-1	C09B8.7	X-3E04	STE	Couples small GTPases to cytoskeleton								wt	Ste, Let, axon guidance variant
pak-2	C45B11.1	V-7F15	STE	Couples small GTPases to cytoskeleton								wt	wt
par-1	H39E23.1	V-9E06	CAMK	Microtubule affinity regulating kinase				Y	no F2, Emb, Gro	Gro, Emb	no F2, Emb	Emb	Ste, Let
pdhk-2	ZK370.5	III-4N09	Atypical	Pyruvate dehydrogenase kinase								wt	wt	yes
pdk-1	H42K12.1	X-1I14	ACG	PI3K signaling				Y	Unc	dumpy		wt	carbon dioxide avoidance variant
pig-1	W03G1.6	IV-1M15	CAMK	Maternal embryonic leucine zipper kinase								wt	wt	yes
pik-1	K09B11.1	IV-7K03	TKL	IL-1 receptor associated kinase								wt	Let
pkc-1	F57F5.5	10022 E3	ACG	Protein kinase C				Y	Unc	Unc		wt	thermophilic, benzaldehyde chemotaxis variant, butanone chemotaxis variant, meiotic progression during oogenesis variant	aldicarb resistant	PRKCH	yes		yes
pkc-2	E01H11.1	X-4N23	ACG	Protein kinase C isoforms				Y	Unc			wt	shortened life span
pmk-2	F42G8.3	IV-4G23	GMGC	Stress-response MAPK								wt	wt	yes
pmk-3	F42G8.4	IV-4I01	GMGC	Stress-response MAPK								wt	apoptosis increased
pqn-25	D1044.3	III-2L12	Other	Cell cycle (NIMA-related kinase)								wt	wt
prk-1	C06E8.3	III-3N23	CAMK	Pim (mammalian oncogene related kinase)								wt	wt
prk-2	F45H7.4	II-1P19	CAMK	Pim (mammalian oncogene related kinase)								wt	wt	yes
prpf-4	F22D6.5	I-3B01	GMGC	U4/U6-associated splicing factor PRP4								wt	Ste, Let
riok-3	ZK632.3	III-5C04	Atypical									wt	wt
rol-3	C16D9.2	V-5L18	TK									wt	Ste, Let
rskd-1	F55C5.7	V-8A16	ACG	Ribosomal S6 kinase-like								wt	wt
rskn-1	T01H8.1a	I-4O13	ACG	Ribosomal S6 kinase								wt	wt
sad-1	F15A2.6	X-6I04	CAMK	Neuronal vesicle release								wt	cell polarity variant, locomotion variant, protein subcellular localization variant, synapse morphology variant	yes
sax-1	R11G1.4	X-2I04	ACG	homolog of Ndr kinase				Y	Unc		Unc	wt
scd-2	T10H9.2	V-4J10	TK-RTK									wt	response variant
sek-1	R03G5.2	X-4E03	STE	MAP kinase kinase								wt	response variant
sel-5	F35G12.3	III-2E08	Other									wt	wt	yes
smg-1	C48B6.6	I-3K02	Atypical	phosphatidylinositol kinase-related protein kinase; SMG-1								wt	Puv, life span variant
spe-8	F53G12.6	I-1C01	TK	defective spermatogenesis								wt	hermaphrodite self sterile, spermatid activation defective, spermatogenesis defective hermaphrodite, unfertilized oocytes laid	yes
src-2	F49B2.5	I-7M09	TK	Non-receptor tyrosine kinase								wt	wt	yes
strd-1	Y52D3.1	III-5F16	STE	Subfamily of MAP4K kinases				Y			Unc	wt	wt	Emb, variant
taf-1	W04A8.7	I-7C11	Atypical	Basal transcription: TFIID associated factor.								Emb, Rol, Dpy, Bmd	Ste, Let
tag-191	C53A5.4	V-9F13	CK1	Caseine kinase								wt	wt
tag-257	F46G11.3	X-3M23	Other					Y	Gro	Gro	no F2 offspring	patchy coloration, sluggish	wt
tag-344	B0511.4	I-5I14	CAMK	Testis-specific serine kinase								wt	wt
tbck-1	C33F10.2	II-4C09	Other	TBC domain kinase								wt	wt
tpa-1	B0545.1	IV-1C03	ACG	Protein kinase C isoforms				Y	Unc, Lvl		Clr	wt	antimicrobial gene expression variant, cell stress response variant, drug induced gene expression variant, isothermal tracking behavior variant, level of protein expression variant, phorbol ester resistant, response to injury variant	Emb, Ste, extended lifespan
trk-1	D1073.1	X-4D17	TK-RTK	Neurotropin receptor								wt	wt
ttbk-2	F36H12.8	IV-2B12	CK1									wt	wt
unc-51	Y60A3A.1	11002-A -6	Other	Homolog of Drosophila Fused				Y	Egl		Egl	wt	Egl, Par, Dpy	axon guidance, dauer body morphology and development, necrotic cell death and protein subcellular localization variant
vab-1	M03A1.1	II-3J20	TK-RTK	Ephrin receptor								Emb	wt
ver-1	T17A3.1	III-1E09	TK-RTK									wt	wt
ver-2	T17A3.8	11301 A9	TK-RTK									wt	wt	yes
wee-1.1	F35H8.7	II-6H22	Other	Cell cycle								wt	cell death variant
wnk-1	C46C2.1	IV-4P15	Other	With no lysine[K]								wt	Ste, Let
zyg-8	Y79H2A.11	III-6C10	CAMK	Doublecortin and CAMK-like								wt	cleavage furrow defective early emb, nuclear appearance number defective early emb, spindle position defective early emb	yes
	B0207.7	I-2D08	CK1	Caseine kinase								wt	Ste, Let	yes
	B0252.1	II-5E02	TK-RTK									wt	wt	yes
	B0495.2	II-5D02	GMGC	Cell cycle: cyclin dependent kinase				Y		Dpy		Emb, Gro
	C01C4.3	X-2I24	Other									wt	wt
	C01H6.9	I-3F19	Other	Haspin; Nuclear kinase; meiosis?								wt	Ste, Let
	C03B1.5	X-3M04	STE	Subfamily of MAP4K kinases								wt	wt
	C03C10.2	III-2C15	CK1	Caseine kinase				Y	Unc			wt	wt
	C04G2.10	IV-5E10	Other	Nuclear kinase; meiosis?								wt
	C04G2.2	IV-5C20	CK1	Caseine kinase								wt	wt	yes
	C05D10.2	III-3O07	GMGC	Variant MAPK								wt		yes
	C09B9.4	IV-2J13	CK1					Y		no F1, Ste		wt	Ste
	C09D4.3	I-2B15	CK1	Caseine kinase								wt	Ste, Let
	C14A4.13	II-7M14	CK1	Caseine kinase								wt	Ste, Let
	C16A11.3	II-3B12	GMGC	CDC-like kinase, involved in splicing								wt	wt	yes
	C24A1.3	III-1O17	TKL									wt	wt
	C25A8.5	IV-3O10	TK									wt	wt	yes
	C27D8.1	IV-6B16	CK1					Y	Gro (F2), reduced brood size			Emb, reduced brood size	wt
	C34B2.3	I-5K12	CK1	Casein kinase								wt	wt
	C34F11.5	II-4C20	TK									wt	wt	yes
	C35E7.10	I-5B09	TK	Tyrosine protein kinase								wt	Ste, Let
	C36B7.1	X-3P21	GMGC									wt	wt
	C44H4.6	X-6F04	GMGC	Glycogen synthase kinase 3								wt	Ste, Let
	C45G9.1	III-2J23	CK1	Caseine kinase								wt	wt	yes
	C49C3.10	IV-8C22	GMGC	Stress-response MAPK				Y	Gro, Egl	Gro, Egl	Gro, Egl	wt	wt
	C49C3.2	IV-8C06	CK1									wt
	C49C8.1	IV-4K06	CK1	Caseine kinase								wt	wt
	C55B7.10	I-3K11	CK1									wt	wt
	C56C10.6	II-5G23	CK1	Caseine kinase				Y		small, Dpy (F2)	small, Dpy (F2)	wt	wt
	D2023.6	V-8A05	Atypical	putative, Ubiquinone biosynthesis								wt	wt
	D2045.5	III-5J01	CK1	Caseine kinase								wt		yes
	D2045.7	III-5J05	Other									wt	wt	yes
	E02D9.1a	I-3E24	STE	Mitogen-activated protein kinase kinase (MAP2K)				Y	Pvl, Gro	Gro	Gro	Mlt, Lva, Ste	wt
	F01D4.3	IV-5D23	TK									wt	wt
	F09A5.2	X-6M11	TK-RTK									wt	wt
	F12F3.2	V-4H23	CAMK	Myosin light chain kinase								wt
	F13C5.2	X-1G03	Atypical	Bromodo-main-containing kinase								wt	wt	yes
	F16B12.5	X-6H17	CK1					Y	no F2			wt
	F18F11.4	IV-1I03	STE					Y	Gro			wt	wt
	F21F3.2	I-2M09	GMGC	Glycogen synthase kinase 3								wt	wt
	F22B3.8	11202 E5	TK									wt		yes
	F23C8.7	I-1E06	TK	Protein tyrosine kinase								wt	wt	yes
	F23C8.8	I-1E08	CAMK	Serine/Threonine regulating kinase, Microtubule affinity regulating kinase								wt
	F25F2.1	III-2C12	CK1									wt	wt
	F26A1.3	III-2O16	CK1									wt	wt
	F26A1.4	III-2O18	CK1	Caseine kinase								wt	wt
	F26E4.5	I-4J24	TK	Tyrosine protein kinase								wt	wt	yes
	F28C10.3	X-1E11	ACG	Serine threonine protein kinase								wt	wt
	F31E3.2	III-3N09	ACG	Serine threonine protein kinase								wt	wt	yes
	F32B6.10	IV-5K23	CK1	Caseine kinase								wt	wt
	F32D8.1	11306-A -8	CAMK	Doublecortin and CAMK-like								wt	wt
	F33D11.7	11011-D -12	CK1									wt	wt
	F35C11.3	II-6E17	CK1	Caseine kinase								wt	wt
	F35C8.1	X-3C19	STE	MAP kinase kinase								wt	wt
	F35C8.2	X-3C21	STE	MAP kinase kinase								wt
	F37E3.3	I-3G13	Other									wt
	F38E1.3	V-6A07	CK1									wt	Ste, Let
	F41G3.5	II-5O13	CK1									wt	wt
	F47F2.1	X-2O06	ACG	cAMP-dependent protein kinase								wt	wt	yes
	F49C5.4	II-8K22	CAMK									wt
	F52B5.2	I-4G11	GMGC	Cyclin T-dependent kinase CDK9								wt	wt	yes
	F53C3.1	II-3H11	CK1									wt	wt
	F54H5.2	II-5I13	CK1	Caseine kinase								wt	wt
	F59A3.8	I-2D13	TK	Protein tyrosine kinase								wt	wt
	F59E12.3	11203 G9	CK1									Ste
	F59F5.3	X-5K03	TK									wt	wt	yes
	H05L14.1	I-3N20	CK1	Casein kinase								wt
	H12I13.1	II-4F11	Other	Nuclear kinase; meiosis?								wt
	K02E10.7	X-1L14	Other									wt	Ste, Let
	K06H7.8	10044 E7	CK1	Casein kinase				Y	thin			wt		aldicarb resistant				yes
	K08B4.5	IV-3I03	Other	Nuclear kinase; meiosis?								wt
	K08F8.1	II-6I14	CAMK	MAPK activated protein kinase								wt	wt	yes
	K08H2.5	X-6O17	Other									wt	wt
	K09B11.5	IV-7K11	TK									wt
	K09C6.7	V-1D07	Other					Y	Gro	Gro	Gro	wt		Unc
	K09E4.1	II-9C17	CK1	Caseine kinase								wt		yes
	K11C4.1	V-5C07	CK1									wt	wt
	R03D7.5	II-7H19	GMGC	Glycogen synthase kinase 3								wt	wt
	R05H5.4	II-7O03	TK					Y		short	Gro	wt	wt
	R06A10.4	11018-D -12	CAMK	Protein serine kinase								Emb
	R09D1.12	II-6D14	TK-RTK									wt	wt
	R10D12.10	V-9O13	CK1	Caseine kinase								wt	wt	yes
	R11E3.1	IV-2B01	TK									wt	wt
	R13F6.7	III-3J05	TKL	Mixed lineage kinase								wt
	R13H9.5	IV-2L03	CK1									wt	wt
	R13H9.6	IV-2L05	CK1									wt	wt
	R151.4	III-3H20	TK					Y	Unc		Egl	wt		organism dev variant
	T01H10.4	X-5D20	CK1									wt
	T05A7.6	II-3N16	CK1	Dual-domain CK1 kinase subfamily								wt	wt	yes
	T05C12.1	II-6C03	CK1	Caseine kinase								wt	wt	yes
	T06C10.3	IV-4A13	TK									wt	wt	yes
	T07F12.4	X-2H24	Other	Homolog of Drosophila Fused								wt	Ste, Let
	T08G5.2	V-9A22	TK									wt	wt
	T09B4.7	I-2N02	CK1	Human homolog: tau-tubulin kinase 1								wt	wt
	T11F8.4	IV-2J18	CK1	Caseine kinase								wt	wt
	T14E8.1	X-3B23	TK-RTK	Growth factor (HGF/SF) receptor								wt	wt
	T15B12.2	III-2D22	CK1									wt		yes
	T19D12.5	II-5K05	CK1	Caseine kinase								wt	wt
	T21G5.1	I-3I08	TK	protein tyrosine kinase								wt	wt
	T27C10.5	I-5B19	TKL	Leucine rich repeat kinase								wt
	VZC374L.1	X-4N22	STE	MAP kinase kinase								wt
	W01B6.2	IV-5C02	CK1	Caseine kinase								wt	wt	yes
	W02B12.12	II-7H10	CAMK	Testis-specific serine kinase								wt
	W03A5.1	III-2H10	TK					Y			Egl	wt	wt	Emb, organism dev variant
	W03F8.2	IV-2P09	TK									wt		yes
	W03G9.5	I-2O17	CK1	Casein kinase, Tau tubulin kinase-like								wt	wt
	W04B5.5	III-1H01	ACG	PI3K signaling								wt	wt	yes
	W09C3.1	I-2G01	CK1	Human homolog: tau-tubulin kinase 1								wt	Ste, Let
	Y106G6A.1	I-4P12	Other	MEKK and related serine/threonine protein kinases								wt	wt
	Y106G6D.4	I-5G01	GMGC	Glycogen synthase kinase 3								wt	wt
	Y106G6E.1	I-5I17	GMGC	Glycogen synthase kinase 3								wt	wt	yes
	Y116A8C.24	IV-8I01	TK									wt
	Y38E10A.8	II-8M22	Other									wt	Ste, Let
	Y38F1A.1	II-8F01	STE	Couples small GTPases to cytoskeleton								wt
	Y39G8B.5	II-8P18	Other									wt	wt
	Y39G8C.2	II-9C07	CK1									wt	wt
	Y42A5A.4	11062-G -11	GMGC	Cyclin dependent kinase-like								wt	wt
	Y43D4A.6	IV-8C03	CAMK	Cell cycle checkpoint kinase 1								wt
	Y47G6A.13	11020-C -3	CK1	Caseine kinase								wt	wt
	Y47G6A.5a	I-7N21	TK	Non-receptor tyrosine kinase								wt		yes
	Y48B6A.10	II-9G05	Other	Nuclear kinase; meiosis?								wt	wt
	Y51B9A.9	11035-A -3	GMGC	Stress-response MAPK								wt	wt
	Y52D5A.2	IV-2H10	TK									wt	wt	yes
	Y71F9AL.2	11020-D -8	CK1	Caseine kinase								wt		yes
	Y73B6A.1	IV-3E22	Other	Nuclear kinase; meiosis?								wt	wt
	Y73B6A.2	IV-3E16	CK1	Caseine kinase								wt	wt
	ZC123.4	I-1I09	GMGC	human homolog: cdk-14								wt	wt
	ZC373.3	11076-D -12	CK1									wt	wt
	ZC581.2	I-3A10	CK1	Human homolog: tau-tubulin kinase 1								wt	wt
	ZC581.7	I-3A20	TK	protein tyrosine kinase								wt	wt
	ZK354.6	11044-B -9	CK1	Caseine kinase								wt	wt
	ZK507.1	III-4L04	CK1									wt		yes
	ZK507.3	III-4L08	CK1									wt		yes
	ZK930.1	II-8E15	Other					Y	Sck			wt	wt	fat content reduced
	total	397
¹ wormbase release WS225	Legend
² Manning G et al., 2005 Wormbook
		Sarcomere structure defects in response to chronic RNAi treatment
		Sarcomere structure defects in response to chronic and acute RNAi treatment
		Mitochondrial networks defects in response to chronic RNAi treatment
		Mitochondrial networks defects in response to chronic and acute RNAi treatment
		Cytosolic protein homeostasis affected in response to chronic RNAi treatment
		Cytosolic protein degradation induced by acute RNAi treatment
Y		Developmental or behavioral phenotype observed in response to chronic RNAi treatment
		No defect observed in response to RNAi treatment
*		Lethality in sarcomere screen
†		Lethality in mitochondrial screen
‡		Lethality in protein homeostasis screen

## Sheet: no clones available
Kinases for which no RNAi bacteria clones were available
Genetic loci¹	Sequence name¹·²	RNAi bacteria clone	Sequence verified?	Kinase Group¹·²	Description¹	Reason not to be included in RNAi screen
	C50H2.7	V-6N06, 11056 E5		Other	Nuclear kinase	no growth of MRC or Openbiosystems clone
	ZK622.1	II-4E24		TK		no growth of MRC clone (twice), not found in Openbiosystems library
zyg-1	F59E12.2	II-4F04		Other		no growth of MRC clone (twice), not found in Openbiosystems library
gck-1	T19A5.2	V-6E14		STE	Subfamily of MAP4K kinases	no growth of MRC clone (twice), not found in Openbiosystems library
	C50F4.10	V-6N17		CK1		no growth of MRC clone (twice), not found in Openbiosystems library
	T10B5.2	V-1D09		Other		secondary target, same clone as K09C6.7
	Y40A1A.1	X-7B11		Other	Nuclear kinase	secondary target, same clone as see F22H10.5
	F57C7.1b	not found		Atypical	Bromodo-main-containing kinase
	Y105E8B.3	not found		Atypical
par-4	Y59A8B.14	not found		CAMK	Activator of AMPK
	ZC373.4	not found		CAMK	Myosin light chain kinase
	ZK524.4	not found		CAMK
	ZK666.8	not found		CK1	Caseine kinase
spe-6	Y66D12A.20	not found		CK1	defective spermatogenesis
	F39F10.2	not found		CK1
	C36B7.2	not found		GMGC
sma-5	W06B3.2	not found		GMGC
flr-4	F09B12.6	not found		Other
	F16B12.7	not found		Other
	Y18H1A.10	not found		Other	Nuclear kinase
gcy-9	ZK455.2	not found		RGC	Receptor guanylate cyclase
gcy-25	Y105C5B.2	not found		RGC	Receptor guanylate cyclase
hsd-3	ZC449.6	not found		STE	MAP kinase kinase
ark-1	C01C7.1	not found		TK
kin-25	B0302.1	not found		TK
csk-1	Y48G1C.2	not found		TK
src-1	Y92H12A.1	not found		TK	Non-receptor tyrosine kinase
raf-1 (lin-45)	Y73B6A.5	not found		TKL	Ras-MAPK signaling
	Y58A7A.f	not found		TKL	Mixed lineage kinase
	Y105C5.y	not found		TKL
	R09D1.13	not found		TK-RTK
Excluded from results analysis as MRC clone was incorrect and as there was no Vidal clone
let-23	ZK1067.1	II-6H23	Y incorrect	TK-RTK	Growth factor (EGF) receptor
	Y65B4A.9	I-7P24	Y incorrect	CK1	Casein kinase, Isoform 1 of Tau-tubulin kinase 1
	T22B11.3	IV-2K22	Y incorrect	TK
gcy-19	C17F4.6	II-3G05	no, unable to sequence multiple times	RGC
	B0198.3	X-5B22	Y incorrect	Other
